# Supplementary material for: A Lard and Soybean Oil Mixture Alleviates Low-Fat–High-Carbohydrate Diet-Induced Nonalcoholic Fatty Liver Disease in Mice
Source: Nutrients. 2022 Jan 27;14(3):560. doi: 10.3390/nu14030560 (PMC8840387; doi:10.3390/nu14030560)
Supplement: Supplementary file 1 [file nutrients-14-00560-s001.zip]

Archive with 1 entries (1 files):
- nutrients-1518508-supplementary.pdf
